# Supplementary material for: Osteoporosis Self-Assessment Tool for Asians Can Predict Neurologic Prognosis in Patients with Isolated Moderate Traumatic Brain Injury
Source: PLoS One. 2015 Jul 17;10(7):e0132685. doi: 10.1371/journal.pone.0132685 (PMC4506087; doi:10.1371/journal.pone.0132685)
Supplement: S1 Dataset — (XLSX) [file pone.0132685.s001.xlsx]

## Sheet: Sheet1
Age (year)	Bode Weight (kg)	Sex	OSTA	GCS	ISS score	AIS-H	NISS	CT Grading (1-6)	Need of NeuroSurgery (Y/N)	Complication (Y/N)	GOS at discharge	ICU Stay (day)	Totla Hospital Stay (day)
33	60	Male	5.4	10	16	4	2	2	Yes	No	5	6	14
39	50	Female	2.2	12	16	4	2	4	Yes	No	4	17	40
22	102.1	Male	16.02	9	16	4	2	2	No	No	4	15	23
26	64	Male	7.6	13	9	3	2	3	No	Yes	3	5	11
22	45	Female	4.6	12	2	1	2	1	No	No	5	0	5
16	49	Male	6.8	13	9	3	2	2	No	No	4	0	6
36	55	Female	3.8	13	17	4	17	3	No	No	4	6	10
32	70	Female	7.6	13	10	3	10	2	No	No	4	0	3
19	48.5	Female	5.9	9	16	4	16	2	Yes	No	4	14	19
26	65	Male	7.8	13	2	1	2	1	No	No	5	0	3
19	46	Female	5.4	13	1	1	1	1	No	No	5	0	3
23	59	Female	7.2	11	9	3	9	1	No	No	4	0	9
20	50	Male	6	9	5	2	9	1	No	No	5	0	3
29	53	Female	4.8	11	18	4	21	4	Yes	No	4	9	19
22	60	Female	7.6	13	17	4	18	2	No	Yes	5	6	17
17	70	Male	10.6	11	6	2	6	1	No	No	5	0	8
23	80	Male	11.4	13	4	2	4	1	No	No	5	0	1
32	78	Male	9.2	9	10	3	10	2	No	No	5	0	4
21	60	Male	7.8	11	2	1	3	1	No	No	5	0	5
26	57	Female	6.2	10	9	3	9	2	No	No	5	4	8
19	48	Female	5.8	9	17	4	21	2	No	No	4	5	14
30	58	Male	5.6	13	17	4	21	2	No	No	5	5	12
30	60	Male	1.2	12	1	1	1	1	No	No	3	0	3
26	70	Female	8.8	10	17	4	17	2	No	No	5	4	12
17	70	Male	1.6	13	4	2	4	2	No	No	5	0	5
17	90	Male	14.6	9	10	3	10	2	No	No	5	3	9
30	80	Male	10	11	17	4	29	2	No	No	4	4	12
30	110	Male	16	10	9	3	18	2	No	No	4	3	7
28	54	Female	5.2	12	2	1	3	1	No	No	4	0	4
20	54	Female	6.8	12	17	4	17	2	No	No	5	6	10
25	90	Female	13	12	10	3	10	2	No	No	5	2	11
28	68	Male	8	11	21	4	24	5	Yes	No	3	7	16
23	48.3	Female	5.06	10	11	3	11	3	No	No	5	0	5
18	65	Male	9.4	12	2	1	2	2	No	No	5	0	3
36	65	Female	5.8	10	10	3	10	2	No	Yes	4	1	11
27	85	Male	11.6	12	10	3	19	3	No	No	5	4	9
26	62	Male	7.2	9	9	3	13	2	No	No	5	1	7
38	46	Female	1.6	13	20	4	20	5	Yes	No	1	4	4
33	54.9	Female	4.38	11	2	1	3	2	No	No	5	1	4
16	65	Female	10	11	10	3	10	2	No	No	5	2	3
33	60	Male	5.4	12	16	4	20	5	Yes	No	4	5	14
27	65	Female	7.6	11	11	3	14	2	No	No	5	4	8
16	69	Male	10.6	11	18	4	29	2	Yes	No	4	3	14
16	50	Male	6.8	13	17	4	17	2	Yes	No	5	6	10
34	65	Male	6.2	9	9	2	12	2	Yes	Yes	3	5	29
18	54	Female	7.2	11	5	2	6	2	No	No	4	2	9
18	54	Male	1.7	12	9	3	9	2	No	No	5	1	6
61	76	Male	3	11	16	4	2	2	No	Yes	4	4	7
67	62	Male	-1	9	25	5	25	5	Yes	No	1	4	4
88	50	Female	-7.6	12	3	1	2	1	No	No	4	0	8
62	41	Male	-4.2	11	16	4	2	2	No	No	1	13	23
40	70	Female	6	9	16	4	2	3	No	No	5	3	7
79	61	Male	-3.6	13	16	4	2	2	Yes	Yes	2	42	81
60	65	Male	1	11	10	3	2	2	No	No	5	0	4
62	65	Male	0.6	11	9	3	2	2	No	No	5	2	5
62	60.5	Male	-0.3	13	9	3	2	2	No	No	3	0	7
65	59	Male	-1.2	10	25	5	25	3	Yes	Yes	1	13	15
84	48	Male	-7.2	12	1	1	2	1	No	No	5	0	2
83	35	Female	-9.6	11	2	1	2	1	No	Yes	4	0	7
59	58	Male	-0.2	11	16	4	16	3	No	Yes	4	7	20
58	75	Male	3.4	13	16	4	16	2	Yes	No	3	22	50
55	56	Female	0.2	10	4	2	4	1	No	No	5	0	3
55	65	Male	2	13	16	4	20	5	Yes	Yes	3	6	16
81	48	Male	-6.6	11	9	3	9	2	No	No	3	3	10
59	72	Male	2.6	10	17	4	17	2	No	No	5	3	8
42	60	Female	3.6	9	16	4	16	3	Yes	Yes	2	78	78
79	75	Male	-0.8	9	16	4	16	2	No	Yes	4	20	39
81	75	Male	-1.2	13	25	5	25	2	Yes	Yes	3	12	24
42	50	Female	1.6	12	17	4	26	3	Yes	No	1	3	3
54	62	Female	1.6	11	9	3	9	1	No	No	5	0	7
61	50	Female	-2.2	13	17	4	17	2	No	No	4	4	11
70	55	Female	-3	9	16	4	16	2	No	Yes	3	10	17
91	36	Female	-11	9	9	3	9	2	No	No	3	3	5
56	75	Female	3.8	11	11	3	11	2	No	No	5	3	6
92	37	Female	-11	11	10	3	10	2	No	No	3	1	5
42	60	Female	3.6	13	9	3	9	2	No	No	5	0	7
83	75	Male	-1.6	13	16	4	16	2	Yes	Yes	3	24	35
43	57	Male	2.8	11	9	3	9	2	No	No	4	1	5
51	62	Male	2.2	10	25	5	29	3	Yes	Yes	2	29	29
50	80	Female	6	9	16	4	16	5	Yes	Yes	3	11	28
89	65	Male	-4.8	10	11	3	11	2	No	No	4	0	4
62	71	Male	1.8	10	16	4	20	5	Yes	Yes	4	18	23
74	54.3	Male	-3.94	13	16	4	20	2	No	Yes	4	3	8
85	41	Female	-8.8	13	9	3	9	2	No	No	5	0	3
42	70	Male	5.6	10	10	3	10	1	No	No	5	0	4
56	56	Female	0	13	6	2	6	1	No	No	5	0	2
67	62	Male	-1	11	16	4	16	3	Yes	Yes	3	9	43
79	40	Female	-7.8	11	9	3	9	2	No	Yes	3	2	5
51	67.5	Male	3.3	11	17	4	21	3	No	Yes	4	3	12
60	64	Male	0.8	11	17	4	17	3	Yes	Yes	3	15	26
58	85	Female	5.4	13	16	4	16	2	No	Yes	5	6	19
79	68	Male	-2.2	10	16	4	20	2	Yes	Yes	3	27	35
54	70	Male	3.2	13	9	3	13	2	No	Yes	5	0	3
47	91	Male	8.8	10	21	4	24	2	Yes	Yes	1	11	11
50	60	Male	2	11	16	4	16	6	No	Np	1	1	1
84	70	Female	-2.8	9	17	4	17	2	Yes	Yes	3	9	20
76	61	Male	-3	11	21	4	21	2	No	No	4	4	33
75	65	Female	-2	11	16	4	16	5	Yes	Yes	4	7	43
56	60	Male	0.8	10	25	5	29	5	Yes	No	1	1	1
67	60	Female	-1.4	10	16	4	16	3	No	Yes	4	10	18
55	60	Male	1	12	16	4	20	5	Yes	Yes	4	7	15
47	60	Male	2.6	12	16	4	16	2	No	Yes	3	22	37
61	58	Male	-0.6	11	16	4	20	3	No	No	3	5	21
85	65	Male	-4	12	25	5	25	3	No	No	1	1	1
74	65	Male	-1.8	10	20	4	20	2	No	Yes	4	3	34
72	53	Female	-3.8	9	16	4	29	3	Yes	Yes	1	14	14
50	50	Female	0	10	17	4	17	5	Yes	No	3	15	42
